# Supplementary material for: Joint Modulation of Postural and Neural Correlates in Response to Motivational Images in Non-Clinical Drinkers
Source: Biology (Basel). 2025 Sep 2;14(9):1172. doi: 10.3390/biology14091172 (PMC12467089; doi:10.3390/biology14091172)
Supplement: Supplementary file 1 [file biology-14-01172-s001.zip]

Archive with 1 entries (1 files):
- biology-3778352-supplementary.pdf
